# Supplementary material for: Comparative genomics uncovers the evolutionary history, demography, and molecular adaptations of South American canids
Source: Proc Natl Acad Sci U S A. 2022 Aug 15;119(34):e2205986119. doi: 10.1073/pnas.2205986119 (PMC9407222; doi:10.1073/pnas.2205986119)
Supplement: Supplementary File [file pnas.2205986119.sd01.txt]

Ensmebl_ID	GeneSymbol
ENSCAFG00000004101	BICRA
ENSCAFG00000010121	CD81
ENSCAFG00000005853	PPP1R27
ENSCAFG00000018235	N/A
ENSCAFG00000019084	NDC1
ENSCAFG00000001554	BOP1
ENSCAFG00000006785	N/A
ENSCAFG00000017805	REC114
ENSCAFG00000016111	FOXK1
ENSCAFG00000011857	SLAMF9
ENSCAFG00000001372	SCRIB
ENSCAFG00000009628	GOLT1A
ENSCAFG00000030346	N/A
ENSCAFG00000005759	NPLOC4
ENSCAFG00000031920	N/A
ENSCAFG00000024210	N/A
ENSCAFG00000010729	MRGPRF
ENSCAFG00000001416	GLDC
ENSCAFG00000010839	LYPLAL1
ENSCAFG00000028856	N/A
ENSCAFG00000010825	N/A
ENSCAFG00000013896	MOGAT3
ENSCAFG00000023745	PLEKHD1
ENSCAFG00000012265	GPATCH3
ENSCAFG00000004166	PMPCB
ENSCAFG00000011393	CLDN34
ENSCAFG00000000273	AGAP2
ENSCAFG00000017162	PBXIP1
ENSCAFG00000030044	N/A
ENSCAFG00000017826	TBC1D21
ENSCAFG00000018852	TNFRSF17
ENSCAFG00000031456	N/A
ENSCAFG00000020317	N/A
ENSCAFG00000019353	N/A
ENSCAFG00000012077	KCNH1
ENSCAFG00000017472	N/A
ENSCAFG00000015431	DACT1
ENSCAFG00000028804	RNF150
ENSCAFG00000028492	N/A
ENSCAFG00000013917	HK1
ENSCAFG00000007163	NDUFAF2
ENSCAFG00000029924	PRR27
ENSCAFG00000030449	N/A
ENSCAFG00000024522	N/A
ENSCAFG00000015180	SELP
ENSCAFG00000015477	N/A
ENSCAFG00000015624	LEO1
ENSCAFG00000015842	N/A
ENSCAFG00000004868	CRSP-3
ENSCAFG00000030477	N/A
ENSCAFG00000015900	SPATA21
ENSCAFG00000030714	N/A
ENSCAFG00000030450	N/A
ENSCAFG00000004360	ACSS1
ENSCAFG00000002206	TBC1D8
ENSCAFG00000006310	ARHGEF33
ENSCAFG00000017829	CA4
ENSCAFG00000032391	FAM83H
ENSCAFG00000008921	NEK4
ENSCAFG00000032012	N/A
ENSCAFG00000025358	KRT72
ENSCAFG00000000025	FAM69C
ENSCAFG00000009011	H1FNT
ENSCAFG00000001967	C11H9ORF131
ENSCAFG00000028699	N/A
ENSCAFG00000024084	N/A
ENSCAFG00000032657	N/A
ENSCAFG00000012525	MUC13
ENSCAFG00000019461	GFER
ENSCAFG00000008609	LTN1
ENSCAFG00000009771	TTC3
ENSCAFG00000023491	C17H1ORF56
ENSCAFG00000031768	C12H6ORF132
ENSCAFG00000030770	N/A
ENSCAFG00000018007	PSMD10
ENSCAFG00000029324	N/A
ENSCAFG00000004988	DMRTC2
ENSCAFG00000004152	DNAJC1
ENSCAFG00000031116	N/A
ENSCAFG00000019114	EBI3
ENSCAFG00000030095	N/A
ENSCAFG00000007631	VSTM2B
ENSCAFG00000025291	SLC22A10
ENSCAFG00000032547	N/A
ENSCAFG00000002783	N/A
ENSCAFG00000011012	PLA1A
ENSCAFG00000014367	SLC22A12
ENSCAFG00000017351	SOX30
ENSCAFG00000015593	N/A
ENSCAFG00000014415	ASCC1
ENSCAFG00000030484	N/A
ENSCAFG00000006084	GOLGA3
ENSCAFG00000016097	SHLD2
ENSCAFG00000011772	EGLN1
ENSCAFG00000012468	OSM
ENSCAFG00000028664	N/A
ENSCAFG00000024001	FAM217B
ENSCAFG00000003239	ETAA1
ENSCAFG00000008357	GOT2
ENSCAFG00000020342	IFI44
ENSCAFG00000016302	VWCE
ENSCAFG00000016155	TMEM156
ENSCAFG00000013336	RXRG
ENSCAFG00000001689	N/A
ENSCAFG00000002410	N/A
ENSCAFG00000016379	IQCE
ENSCAFG00000001545	TTC39B
ENSCAFG00000004309	SPRYD7
ENSCAFG00000018242	LUZP4
ENSCAFG00000001559	N/A
ENSCAFG00000007360	BPIFA2
ENSCAFG00000015955	KRT32
ENSCAFG00000032118	N/A
ENSCAFG00000010997	CD80
ENSCAFG00000016118	SRARP
ENSCAFG00000019187	MATK
ENSCAFG00000019512	ADAMTSL5
ENSCAFG00000000689	TUBGCP6
ENSCAFG00000002188	SECISBP2
ENSCAFG00000023728	N/A
ENSCAFG00000006714	NLRP14
ENSCAFG00000014227	N/A
ENSCAFG00000031313	N/A
ENSCAFG00000001069	ECHDC1
ENSCAFG00000029997	N/A
ENSCAFG00000001621	TONSL
ENSCAFG00000013777	N/A
ENSCAFG00000007115	N/A
ENSCAFG00000000940	MRPL13
ENSCAFG00000024900	SLC22A5
ENSCAFG00000015226	N/A
ENSCAFG00000016406	CHST12
ENSCAFG00000016392	TTYH3
ENSCAFG00000013736	SPATA5L1
ENSCAFG00000014236	FDX1
ENSCAFG00000002441	N/A
ENSCAFG00000030635	N/A
ENSCAFG00000018571	ADGRE1
ENSCAFG00000030728	N/A
ENSCAFG00000001199	N/A
ENSCAFG00000006134	KERA
ENSCAFG00000012085	ABCC5
ENSCAFG00000003005	CREB5
ENSCAFG00000031470	N/A
ENSCAFG00000012416	CTPS2
ENSCAFG00000029710	N/A
ENSCAFG00000001167	IBA57
ENSCAFG00000013354	BDH1
ENSCAFG00000029916	N/A
ENSCAFG00000019090	FMR1NB
ENSCAFG00000013842	N/A
ENSCAFG00000018317	ASPG
ENSCAFG00000000831	EXT1
ENSCAFG00000029277	N/A
ENSCAFG00000028679	N/A
ENSCAFG00000030172	N/A
ENSCAFG00000013347	LRIG2
ENSCAFG00000016932	NPC2
ENSCAFG00000018012	TRPV2
ENSCAFG00000019513	MAPK8IP3
ENSCAFG00000014787	N/A
ENSCAFG00000005752	FAAP100
ENSCAFG00000004621	DDIAS
ENSCAFG00000028811	C6H1ORF146
ENSCAFG00000025208	LEMD1
ENSCAFG00000025374	EXO5
ENSCAFG00000012194	N/A
ENSCAFG00000030208	GAL3ST1
ENSCAFG00000012961	DCAF7
ENSCAFG00000029847	LASP1
ENSCAFG00000003290	THAP5
ENSCAFG00000019964	DNAAF1
ENSCAFG00000004003	N/A
ENSCAFG00000015048	SLC27A2
ENSCAFG00000011994	KREMEN1
ENSCAFG00000006676	SYNE4
ENSCAFG00000032204	PRSS53
ENSCAFG00000019862	MRPS2
ENSCAFG00000032221	N/A
ENSCAFG00000013388	ACOT9
ENSCAFG00000023278	N/A
ENSCAFG00000014038	N/A
ENSCAFG00000005508	DKK4
ENSCAFG00000029416	N/A
ENSCAFG00000032120	C1QTNF6
ENSCAFG00000020362	HSD11B2
ENSCAFG00000006882	NLRP10
ENSCAFG00000031607	TRMT10C
ENSCAFG00000032540	N/A
ENSCAFG00000001905	UBAP1
ENSCAFG00000005876	TACC1
ENSCAFG00000017007	ASPHD1
ENSCAFG00000029297	ANKRD22
ENSCAFG00000031020	CDC26
ENSCAFG00000001704	APOL6
ENSCAFG00000029850	N/A
ENSCAFG00000008226	CPB1
ENSCAFG00000017135	APOBR
ENSCAFG00000017532	N/A
ENSCAFG00000002742	FAM126A
ENSCAFG00000007467	IDE
ENSCAFG00000014088	TBATA
ENSCAFG00000009409	ECI2
ENSCAFG00000014683	CFAP70
ENSCAFG00000011083	NDUFS8
ENSCAFG00000013695	N/A
ENSCAFG00000029094	N/A
ENSCAFG00000005190	9-Sep
ENSCAFG00000032559	N/A
ENSCAFG00000015628	SGMS1
ENSCAFG00000005182	FANCD2
ENSCAFG00000001747	N/A
ENSCAFG00000017945	CSK
ENSCAFG00000002784	FAM221A
ENSCAFG00000012878	FCER1G
ENSCAFG00000017941	CYP1A2
ENSCAFG00000012058	CTCFL
ENSCAFG00000002679	OR13C8
ENSCAFG00000017111	KLF1
ENSCAFG00000010014	ZP4
ENSCAFG00000011056	ITPK1
ENSCAFG00000011673	N/A
ENSCAFG00000030179	N/A
ENSCAFG00000005303	N/A
ENSCAFG00000031019	N/A
ENSCAFG00000000014	N/A
ENSCAFG00000012592	N/A
ENSCAFG00000017627	TAF7L
ENSCAFG00000006417	LZTS3
ENSCAFG00000003769	N/A
ENSCAFG00000023040	N/A
ENSCAFG00000008653	GRIA2
ENSCAFG00000029364	N/A
ENSCAFG00000017730	ZMAT1
ENSCAFG00000017963	N/A
ENSCAFG00000003181	N/A
ENSCAFG00000004068	CRX
ENSCAFG00000011833	N/A
ENSCAFG00000010913	C18H11ORF24
ENSCAFG00000030852	N/A
ENSCAFG00000018164	CCL4
ENSCAFG00000032333	N/A
ENSCAFG00000032480	MCFD2
ENSCAFG00000011969	DALRD3
ENSCAFG00000001576	FBXL6
ENSCAFG00000030861	N/A
ENSCAFG00000011310	OR10D3
ENSCAFG00000007460	ZNF341
ENSCAFG00000025589	N/A
ENSCAFG00000018561	TCTEX1D1
ENSCAFG00000014003	RPGR
ENSCAFG00000005633	FCHSD2
ENSCAFG00000009542	N/A
ENSCAFG00000000900	N/A
ENSCAFG00000006633	N/A
ENSCAFG00000014147	RPL10L
ENSCAFG00000024045	N/A
ENSCAFG00000030032	ZNF114
ENSCAFG00000006022	EFNB2
ENSCAFG00000005434	N/A
ENSCAFG00000000075	TNFRSF11A
ENSCAFG00000010593	GSTO1
ENSCAFG00000009930	OGA
ENSCAFG00000023704	SLAMF6
ENSCAFG00000032532	N/A
ENSCAFG00000015625	FMN2
ENSCAFG00000014191	PBX4
ENSCAFG00000005217	NCAPG2
ENSCAFG00000006788	MTIF3
ENSCAFG00000004478	LRCH1
ENSCAFG00000013528	N/A
ENSCAFG00000012742	MTFP1
ENSCAFG00000031824	N/A
ENSCAFG00000003981	SULT2B1
ENSCAFG00000013895	ACBD4
ENSCAFG00000031678	POLR2M
ENSCAFG00000029518	N/A
ENSCAFG00000009635	N/A
ENSCAFG00000031905	N/A
ENSCAFG00000000808	N/A
ENSCAFG00000009276	SERPINB1
ENSCAFG00000029495	N/A
ENSCAFG00000017973	MPI
ENSCAFG00000032477	N/A
ENSCAFG00000018692	SLC13A2
ENSCAFG00000009402	N/A
ENSCAFG00000013463	EHBP1L1
ENSCAFG00000029932	OR2A12
ENSCAFG00000004871	RPL32
ENSCAFG00000031498	N/A
ENSCAFG00000024304	N/A
ENSCAFG00000005328	GALNT14
ENSCAFG00000014286	C9H17ORF53
ENSCAFG00000031645	N/A
ENSCAFG00000029978	OR4P4
ENSCAFG00000004768	STAC
ENSCAFG00000005029	GALR2
ENSCAFG00000019825	GNAI3
ENSCAFG00000012657	N/A
ENSCAFG00000018825	N/A
ENSCAFG00000016692	SHBG
ENSCAFG00000031025	DAZAP2
ENSCAFG00000016966	TPM1
ENSCAFG00000003584	IQUB
ENSCAFG00000015410	RCSD1
ENSCAFG00000030797	N/A
ENSCAFG00000017738	N/A
ENSCAFG00000006096	NDUFAF7
ENSCAFG00000012134	CLTRN
ENSCAFG00000011519	LRIT3
ENSCAFG00000005745	FSCN2
ENSCAFG00000030857	LRRC63
ENSCAFG00000002770	FKTN
ENSCAFG00000006369	C21H11ORF42
ENSCAFG00000013264	N/A
ENSCAFG00000015775	CIB3
ENSCAFG00000030430	RIPPLY2
ENSCAFG00000013497	HNRNPA3
ENSCAFG00000000398	LRP11
ENSCAFG00000028998	N/A
ENSCAFG00000024007	OR51B6
ENSCAFG00000014647	N/A
ENSCAFG00000001385	N/A
ENSCAFG00000000044	N/A
ENSCAFG00000018691	ANKRD12
ENSCAFG00000012111	NDUFB3
ENSCAFG00000003154	NT5C3A
ENSCAFG00000009759	SNX21
ENSCAFG00000019918	FOXF1
ENSCAFG00000017468	NAP1L3
ENSCAFG00000029839	N/A
ENSCAFG00000000910	SOWAHA
ENSCAFG00000016449	FCRL1
ENSCAFG00000008531	P2RY13
ENSCAFG00000006002	COR55B3
ENSCAFG00000004977	N/A
ENSCAFG00000016136	CECR2
ENSCAFG00000032277	N/A
ENSCAFG00000010808	N/A
ENSCAFG00000023966	CCDC153
ENSCAFG00000013584	N/A
ENSCAFG00000019773	OR28H03
ENSCAFG00000015239	CCDC181
ENSCAFG00000018384	SLC25A5
ENSCAFG00000015706	CYTL1
ENSCAFG00000019766	CEPT1
ENSCAFG00000029813	N/A
ENSCAFG00000006463	N/A
ENSCAFG00000008324	CP
ENSCAFG00000000848	DLA-DMA
ENSCAFG00000009178	EMILIN3
ENSCAFG00000002130	SLC9A2
ENSCAFG00000013144	NUBPL
ENSCAFG00000013006	ITGA6
ENSCAFG00000004366	MAGI2
ENSCAFG00000015395	N/A
ENSCAFG00000029955	N/A
ENSCAFG00000003424	N/A
ENSCAFG00000016704	KIAA1191
ENSCAFG00000000475	PSORS1C2
ENSCAFG00000020139	ST3GAL2
ENSCAFG00000015458	CLNK
ENSCAFG00000005946	SLC6A15
ENSCAFG00000004119	TBP
ENSCAFG00000007956	ROBO2
ENSCAFG00000024468	N/A
ENSCAFG00000006183	BRF2
ENSCAFG00000015325	AKAP3
ENSCAFG00000015648	N/A
ENSCAFG00000024884	TAS2R40
ENSCAFG00000006560	NCAPH
ENSCAFG00000017574	FAM71B
ENSCAFG00000025577	PNLIPRP2
ENSCAFG00000011983	HSPBAP1
ENSCAFG00000008017	OR5AR1
ENSCAFG00000028638	N/A
ENSCAFG00000018730	TXNDC2
ENSCAFG00000029465	N/A
ENSCAFG00000004278	CCDC70
ENSCAFG00000001844	BAG1
ENSCAFG00000024406	N/A
ENSCAFG00000009170	ATG13
ENSCAFG00000032051	FCRLB
ENSCAFG00000010749	GPR55
ENSCAFG00000023262	N/A
ENSCAFG00000029784	N/A
ENSCAFG00000019795	ALX3
ENSCAFG00000018139	MBD3L1
ENSCAFG00000001910	POLH
ENSCAFG00000031976	ZNF10
ENSCAFG00000000283	TXLNB
ENSCAFG00000000009	PQLC1
ENSCAFG00000013082	N/A
ENSCAFG00000019151	FATE1
ENSCAFG00000012270	SEC23IP
ENSCAFG00000014721	GPR137C
ENSCAFG00000013864	N/A
ENSCAFG00000013086	NOS1AP
ENSCAFG00000006981	C27H12ORF10
ENSCAFG00000007746	PRIMPOL
ENSCAFG00000031566	N/A
ENSCAFG00000011544	AOX4
ENSCAFG00000028785	N/A
ENSCAFG00000000694	DXO
ENSCAFG00000011547	CABP4
ENSCAFG00000015054	MMP1
ENSCAFG00000008861	CPE
ENSCAFG00000013207	C34H3ORF70
ENSCAFG00000002035	PUM3
ENSCAFG00000031381	SARAF
ENSCAFG00000012622	SLC15A5
ENSCAFG00000013384	TAS2R7
ENSCAFG00000017306	NFATC2IP
ENSCAFG00000009094	HPSE
ENSCAFG00000019451	TKTL1
ENSCAFG00000002318	ARL4A
ENSCAFG00000018184	N/A
ENSCAFG00000003293	RSAD2
ENSCAFG00000016835	GLMP
ENSCAFG00000009753	TWNK
ENSCAFG00000005068	KCTD12
ENSCAFG00000030625	N/A
ENSCAFG00000019851	KIAA1324
ENSCAFG00000003542	C15H1ORF216
ENSCAFG00000019200	N/A
ENSCAFG00000012847	PPEF1
ENSCAFG00000004350	ACAD9
ENSCAFG00000003788	HRC
ENSCAFG00000002560	N/A
ENSCAFG00000019420	DOT1L
ENSCAFG00000030013	RHEX
ENSCAFG00000028632	N/A
ENSCAFG00000030545	N/A
ENSCAFG00000014977	N/A
ENSCAFG00000009135	SAA1
ENSCAFG00000018762	DUS3L
ENSCAFG00000007535	DCDC1
ENSCAFG00000029462	N/A
ENSCAFG00000019873	CTU2
ENSCAFG00000014395	PYY
ENSCAFG00000020393	ACADM
ENSCAFG00000010589	FGD4
ENSCAFG00000011247	LAPTM5
ENSCAFG00000004807	ERI3
ENSCAFG00000010365	N/A
ENSCAFG00000012328	PRSS12
ENSCAFG00000011317	SELPLG
ENSCAFG00000018804	USP1
ENSCAFG00000001632	FOXH1
ENSCAFG00000011262	N/A
ENSCAFG00000003796	N/A
ENSCAFG00000011470	OR8D4
ENSCAFG00000004229	N/A
ENSCAFG00000030036	PDSS2
ENSCAFG00000032614	N/A
ENSCAFG00000016870	HOXB13
ENSCAFG00000007184	SKA3
ENSCAFG00000004456	NDUFB6
ENSCAFG00000013201	ENSCAFG00000013201
ENSCAFG00000015987	N/A
ENSCAFG00000029990	GLIPR1L2
ENSCAFG00000010557	GTPBP8
ENSCAFG00000029169	N/A
ENSCAFG00000004109	FAM120B
ENSCAFG00000028814	N/A
ENSCAFG00000019343	FLYWCH1
ENSCAFG00000012245	EDN3
ENSCAFG00000015533	N/A
ENSCAFG00000019504	C5H1ORF174
ENSCAFG00000009205	HOGA1
ENSCAFG00000031771	N/A
ENSCAFG00000030554	CD1D
ENSCAFG00000011415	MCUB
ENSCAFG00000002612	SMAP1
ENSCAFG00000012815	ARFGAP1
ENSCAFG00000017959	RBM41
ENSCAFG00000016470	N/A
ENSCAFG00000024474	N/A
ENSCAFG00000032341	N/A
ENSCAFG00000018266	SLC6A14
ENSCAFG00000007568	CPA6
ENSCAFG00000031788	RMDN1
ENSCAFG00000020022	SASS6
ENSCAFG00000003619	CLCN1
ENSCAFG00000013473	FRMD5
ENSCAFG00000005402	RPS3
ENSCAFG00000004810	CXCL17
ENSCAFG00000024995	SLCO4C1
ENSCAFG00000020306	CTBS
ENSCAFG00000031088	N/A
ENSCAFG00000004848	KCTD14
ENSCAFG00000013419	N/A
ENSCAFG00000012381	BNIPL
ENSCAFG00000016167	CCDC105
ENSCAFG00000008433	N/A
ENSCAFG00000000402	N/A
ENSCAFG00000032181	N/A
ENSCAFG00000017115	DNASE2
ENSCAFG00000003938	NTN5
ENSCAFG00000003966	ANKRD50
ENSCAFG00000010140	BICDL1
ENSCAFG00000006447	TOPBP1
ENSCAFG00000004676	N/A
ENSCAFG00000020009	N/A
ENSCAFG00000031345	HOXD1
ENSCAFG00000031353	BST2
ENSCAFG00000016028	SHROOM4
ENSCAFG00000029775	CTSG
ENSCAFG00000010500	WDR4
ENSCAFG00000019201	MGRN1
ENSCAFG00000007891	HPGD
ENSCAFG00000023645	REEP6
ENSCAFG00000009116	IVD
ENSCAFG00000030647	N/A
ENSCAFG00000007024	DMKN
ENSCAFG00000000078	DGKA
ENSCAFG00000009288	N/A
ENSCAFG00000018776	NTAN1
ENSCAFG00000012650	TTC36
ENSCAFG00000023134	TNFRSF12A
ENSCAFG00000003985	N/A
ENSCAFG00000031129	N/A
ENSCAFG00000004556	GPRC5C
ENSCAFG00000030932	TMEM218
ENSCAFG00000011742	PLEKHO1
ENSCAFG00000032185	N/A
ENSCAFG00000032623	N/A
ENSCAFG00000031111	EFCAB11
ENSCAFG00000005336	EBNA1BP2
ENSCAFG00000014432	N/A
ENSCAFG00000029257	N/A
ENSCAFG00000011517	N/A
ENSCAFG00000013591	FETUB
ENSCAFG00000032136	N/A
ENSCAFG00000017887	N/A
ENSCAFG00000012224	HINFP
ENSCAFG00000024063	N/A
ENSCAFG00000015500	OCEL1
ENSCAFG00000028453	N/A
ENSCAFG00000016522	PLOD1
ENSCAFG00000010142	SLC39A10
ENSCAFG00000001673	COMMD5
ENSCAFG00000003238	N/A
ENSCAFG00000016501	PALM3
ENSCAFG00000015189	N/A
ENSCAFG00000028598	N/A
ENSCAFG00000003260	PLEK
ENSCAFG00000006939	N/A
ENSCAFG00000013860	PLOD3
ENSCAFG00000032346	N/A
ENSCAFG00000030384	RAB32
ENSCAFG00000015653	INHA
ENSCAFG00000011933	IMPDH2
ENSCAFG00000008573	SLA2
ENSCAFG00000002461	HEMGN
ENSCAFG00000014403	SORCS2
ENSCAFG00000019402	AVPR2
ENSCAFG00000032202	C15H4ORF46
ENSCAFG00000031366	N/A
ENSCAFG00000004428	CYSLTR2
ENSCAFG00000000459	TBC1D15
ENSCAFG00000032597	MRPL50
ENSCAFG00000032186	N/A
ENSCAFG00000009293	IQGAP2
ENSCAFG00000018454	N/A
ENSCAFG00000017865	ISLR2
ENSCAFG00000011525	ISG20
ENSCAFG00000001978	CCDC138
ENSCAFG00000007241	N/A
ENSCAFG00000029831	N/A
ENSCAFG00000004259	NSUN4
ENSCAFG00000009102	BHMT2
ENSCAFG00000005507	ACVR2A
ENSCAFG00000004198	N/A
ENSCAFG00000010766	TESMIN
ENSCAFG00000023133	N/A
ENSCAFG00000011683	OR6K6
ENSCAFG00000031062	N/A
ENSCAFG00000000399	N/A
ENSCAFG00000017322	LCTL
ENSCAFG00000017249	WDR83
ENSCAFG00000009326	BPHL
ENSCAFG00000018428	MTA1
ENSCAFG00000020263	PTGS1
ENSCAFG00000032604	N/A
ENSCAFG00000007455	RCN1
ENSCAFG00000016983	RAB8B
ENSCAFG00000030577	N/A
ENSCAFG00000004210	ARMC3
ENSCAFG00000014475	HOMER3
ENSCAFG00000004488	SLC39A12
ENSCAFG00000031626	N/A
ENSCAFG00000009651	PPP1R15B
ENSCAFG00000011877	CSTA
ENSCAFG00000000400	N/A
ENSCAFG00000014178	RANBP1
ENSCAFG00000017895	ZNF396
ENSCAFG00000031348	N/A
ENSCAFG00000000809	RIBC2
ENSCAFG00000015873	CACNA1F
ENSCAFG00000006288	N/A
ENSCAFG00000003723	QRSL1
ENSCAFG00000030494	N/A
ENSCAFG00000019049	CDH18
ENSCAFG00000016388	GRK6
ENSCAFG00000010813	BDH2
ENSCAFG00000018883	PIPOX
ENSCAFG00000011688	TRUB1
ENSCAFG00000012410	CRTC3
ENSCAFG00000010377	N/A
ENSCAFG00000019109	SHD
ENSCAFG00000023978	N/A
ENSCAFG00000005039	EXOG
ENSCAFG00000015512	POU2F1
ENSCAFG00000001303	ENTHD1
ENSCAFG00000025093	C4BPB
ENSCAFG00000031098	N/A
ENSCAFG00000018709	FOXN1
ENSCAFG00000012177	MOG
ENSCAFG00000009700	IRAK4
ENSCAFG00000029389	N/A
ENSCAFG00000011710	CCDC71
ENSCAFG00000011805	SC5D
ENSCAFG00000010931	GTPBP6
ENSCAFG00000031383	N/A
ENSCAFG00000008120	PRSS55
ENSCAFG00000018633	N/A
ENSCAFG00000000414	ATAT1
ENSCAFG00000007106	N/A
ENSCAFG00000019416	PANK4
ENSCAFG00000015635	N/A
ENSCAFG00000001293	HSPA9
ENSCAFG00000016014	KRT26
ENSCAFG00000006903	RIC3
ENSCAFG00000001002	SMPDL3A
ENSCAFG00000001287	TCP11
ENSCAFG00000000021	ZADH2
ENSCAFG00000031077	OR13F1
ENSCAFG00000017312	ZWILCH
ENSCAFG00000004565	CD300E
ENSCAFG00000017395	CREB3L4
ENSCAFG00000007842	IQCM
ENSCAFG00000024873	ARID3C
ENSCAFG00000010469	CD200
ENSCAFG00000006752	SCYL2
ENSCAFG00000002394	DCAF10
ENSCAFG00000008312	HPS3
ENSCAFG00000012598	SLAMF7
ENSCAFG00000029205	N/A
ENSCAFG00000029815	COMMD6
ENSCAFG00000008352	PHF20
ENSCAFG00000000137	TXNL1
ENSCAFG00000012573	N/A
ENSCAFG00000024386	CAFA-T2R67
ENSCAFG00000017147	ANGEL1
ENSCAFG00000030398	N/A
ENSCAFG00000031673	N/A
ENSCAFG00000005161	DARS
ENSCAFG00000004479	ANO10
ENSCAFG00000030591	N/A
ENSCAFG00000032274	CINP
ENSCAFG00000005013	SLC22A13
ENSCAFG00000018126	ULK2
ENSCAFG00000015523	WDR74
ENSCAFG00000007493	KMT5A
ENSCAFG00000010546	N/A
ENSCAFG00000005215	IL17RC
ENSCAFG00000014650	CDCA3
ENSCAFG00000011176	NR5A2
ENSCAFG00000004582	N/A
ENSCAFG00000001117	TMEM200A
ENSCAFG00000019225	DOHH
ENSCAFG00000018360	N/A
ENSCAFG00000009942	N/A
ENSCAFG00000000172	N/A
ENSCAFG00000001403	PODXL
ENSCAFG00000007061	PPP2R3A
ENSCAFG00000007136	TNFRSF19
ENSCAFG00000017206	NEXMIF
ENSCAFG00000017792	N/A
ENSCAFG00000003909	N/A
ENSCAFG00000011675	C20H3ORF84
ENSCAFG00000002190	RFX8
ENSCAFG00000032523	N/A
ENSCAFG00000014603	TRIM9
ENSCAFG00000017807	CRYM
ENSCAFG00000008273	N/A
ENSCAFG00000004244	NAPEPLD
ENSCAFG00000017617	CCDC197
ENSCAFG00000012113	VPS33B
ENSCAFG00000003760	N/A
ENSCAFG00000011930	CCNDBP1
ENSCAFG00000001192	N/A
ENSCAFG00000019006	N/A
ENSCAFG00000032180	N/A
ENSCAFG00000013452	HOXD4
ENSCAFG00000028589	N/A
ENSCAFG00000014111	N/A
ENSCAFG00000029398	N/A
ENSCAFG00000014905	VAMP4
ENSCAFG00000008740	CIAPIN1
ENSCAFG00000009787	N/A
ENSCAFG00000009161	HPS5
ENSCAFG00000031770	N/A
ENSCAFG00000032423	SCP2
ENSCAFG00000029127	N/A
ENSCAFG00000019292	ZNF263
ENSCAFG00000000566	ARSA
ENSCAFG00000032650	C22ORF46
ENSCAFG00000017937	CYP1A1
ENSCAFG00000016570	LAS1L
ENSCAFG00000019728	THEG
ENSCAFG00000023779	ZBTB8A
ENSCAFG00000011196	NID1
ENSCAFG00000018914	INTS6L
ENSCAFG00000002580	ISOC2
ENSCAFG00000012175	SLC26A6
ENSCAFG00000019379	ABCA3
ENSCAFG00000006953	PDGFRL
ENSCAFG00000010077	LSP1
ENSCAFG00000028984	N/A
ENSCAFG00000029623	TRBV30
ENSCAFG00000003587	TRAF1
ENSCAFG00000030644	ODF1
ENSCAFG00000032370	LRRC72
ENSCAFG00000001016	TRDN
ENSCAFG00000013579	MAGEB18
ENSCAFG00000013176	FKBP6
ENSCAFG00000007227	N/A
ENSCAFG00000015177	SELL
ENSCAFG00000008419	N/A
ENSCAFG00000001220	CDC25C
ENSCAFG00000001144	N/A
ENSCAFG00000030749	FDPS
ENSCAFG00000031312	N/A
ENSCAFG00000011274	SV2B
ENSCAFG00000028840	N/A
ENSCAFG00000007280	RNF180
ENSCAFG00000017596	TMEM220
ENSCAFG00000019080	N/A
ENSCAFG00000030813	NUDT8
ENSCAFG00000002390	FAM178B
ENSCAFG00000030438	DEFB123
ENSCAFG00000000059	SERPINB2
ENSCAFG00000017083	C6H16ORF92
ENSCAFG00000018637	RICTOR
ENSCAFG00000013317	LMX1A
ENSCAFG00000013731	MIPOL1
ENSCAFG00000009671	N/A
ENSCAFG00000032001	N/A
ENSCAFG00000015091	LGALS12
ENSCAFG00000005416	PIP4P1
ENSCAFG00000013245	GPR19
ENSCAFG00000023596	MFSD9
ENSCAFG00000002549	CCDC30
ENSCAFG00000017265	SPAG9
ENSCAFG00000012722	NECTIN4
ENSCAFG00000012295	SYCP2
ENSCAFG00000000581	TFB1M
ENSCAFG00000009255	PTPN22
ENSCAFG00000028762	KLRG1
ENSCAFG00000004380	PYGB
ENSCAFG00000008244	GJD2
ENSCAFG00000013012	THAP4
ENSCAFG00000004660	CEACAM16
ENSCAFG00000014690	MLF2
ENSCAFG00000007743	N/A
ENSCAFG00000005210	IL2RA
ENSCAFG00000014325	PPM1L
ENSCAFG00000024837	N/A
ENSCAFG00000008157	TMEM70
ENSCAFG00000017434	TMEM205
ENSCAFG00000000155	TAC3
ENSCAFG00000017154	RTBDN
ENSCAFG00000030202	N/A
ENSCAFG00000009858	VTCN1
ENSCAFG00000009320	ARHGAP24
ENSCAFG00000007103	ANAPC1
ENSCAFG00000008916	RPH3A
ENSCAFG00000017591	UBR7
ENSCAFG00000010303	C20H3ORF18
ENSCAFG00000001396	N/A
ENSCAFG00000032105	N/A
ENSCAFG00000016393	N/A
ENSCAFG00000003641	N/A
ENSCAFG00000010033	GPR62
ENSCAFG00000011334	RCC1L
ENSCAFG00000008871	ANTXR2
ENSCAFG00000030996	N6AMT1
ENSCAFG00000030249	N/A
ENSCAFG00000004102	ZC3HAV1
ENSCAFG00000009165	RPUSD2
ENSCAFG00000024096	N/A
ENSCAFG00000001999	DCUN1D4
ENSCAFG00000001923	DNAI1
ENSCAFG00000016044	TNS4
ENSCAFG00000002027	N/A
ENSCAFG00000015892	CXCL16
ENSCAFG00000010717	N/A
ENSCAFG00000002929	PGM3
ENSCAFG00000025296	CLEC1B
ENSCAFG00000018196	ALG13
ENSCAFG00000028819	N/A
ENSCAFG00000005704	TMEM173
ENSCAFG00000030222	N/A
ENSCAFG00000032117	POLR2K
ENSCAFG00000001292	LY6H
ENSCAFG00000012141	HTR3C
ENSCAFG00000018655	TMEM97
ENSCAFG00000007621	N/A
ENSCAFG00000011281	APOH
ENSCAFG00000011008	CAMKV
ENSCAFG00000029721	ZNF132
ENSCAFG00000007771	RAD17
ENSCAFG00000009303	FBXO21
ENSCAFG00000030627	MDFIC2
ENSCAFG00000010455	CALHM3
ENSCAFG00000006782	LNX2
ENSCAFG00000019354	ZG16B
ENSCAFG00000006065	PRNP
ENSCAFG00000004604	TMEM104
ENSCAFG00000020350	ENKD1
ENSCAFG00000013723	SHF
ENSCAFG00000024209	OSCAR
ENSCAFG00000017968	PIH1D3
ENSCAFG00000017070	TRMT1
ENSCAFG00000002590	N/A
ENSCAFG00000031952	N/A
ENSCAFG00000009307	N/A
ENSCAFG00000009638	ABCG2
ENSCAFG00000008414	N/A
ENSCAFG00000002823	N/A
ENSCAFG00000007452	DDX55
ENSCAFG00000031359	TRBV25-1
ENSCAFG00000004215	MSRB2
ENSCAFG00000023429	N/A
ENSCAFG00000013969	SYTL5
ENSCAFG00000014527	NPAT
ENSCAFG00000018925	KDM4B
ENSCAFG00000002808	TMPRSS11B
ENSCAFG00000000834	TNFRSF11B
ENSCAFG00000030506	N/A
ENSCAFG00000029072	N/A
ENSCAFG00000002256	NOA1
ENSCAFG00000019191	RAX2
ENSCAFG00000011825	BCAS1
ENSCAFG00000010301	N/A
ENSCAFG00000006797	N/A
ENSCAFG00000018534	N/A
ENSCAFG00000010067	IGSF5
ENSCAFG00000009536	ABCC2
ENSCAFG00000003753	N/A
ENSCAFG00000024544	TGM7
ENSCAFG00000031134	N/A
ENSCAFG00000024219	N/A
ENSCAFG00000005438	SLC39A2
ENSCAFG00000000423	RMND1
ENSCAFG00000029989	N/A
ENSCAFG00000003860	MFSD8
ENSCAFG00000031687	N/A
ENSCAFG00000010772	GAL
ENSCAFG00000019490	HAGH
ENSCAFG00000032023	SRD5A2
ENSCAFG00000032697	MAP6D1
ENSCAFG00000023396	N/A
ENSCAFG00000004517	NASP
ENSCAFG00000019577	HES2
ENSCAFG00000018462	RNF135
ENSCAFG00000016782	PDE6B
ENSCAFG00000007419	DNASE1L3
ENSCAFG00000013278	ENSCAFG00000013278
ENSCAFG00000009250	N/A
ENSCAFG00000001549	SAYSD1
ENSCAFG00000031540	SPATS1
ENSCAFG00000011300	N/A
ENSCAFG00000009679	CLDN14
ENSCAFG00000001413	CSNK1E
ENSCAFG00000000267	TNFAIP3
ENSCAFG00000029779	N/A
ENSCAFG00000017348	THG1L
ENSCAFG00000005372	C1H19ORF47
ENSCAFG00000030277	N/A
ENSCAFG00000019127	N/A
ENSCAFG00000019091	MPND
ENSCAFG00000002515	MACC1
ENSCAFG00000009686	SIM2
ENSCAFG00000002469	NANS
ENSCAFG00000025085	XKR9
ENSCAFG00000030589	HYKK
ENSCAFG00000018270	N/A
ENSCAFG00000006082	CARS2
ENSCAFG00000011634	N/A
ENSCAFG00000001290	AKR1B1
ENSCAFG00000030581	N/A
ENSCAFG00000005770	CCDC137
ENSCAFG00000014201	DNAAF2
ENSCAFG00000006213	UBQLN3
ENSCAFG00000005902	NALCN
ENSCAFG00000002066	CCDC107
ENSCAFG00000007120	N/A
ENSCAFG00000030921	ATP5MD
ENSCAFG00000032649	N/A
ENSCAFG00000001522	NCF4
ENSCAFG00000030880	N/A
ENSCAFG00000009452	N/A
ENSCAFG00000011975	PIR
ENSCAFG00000011044	PDCD6
ENSCAFG00000012838	N/A
ENSCAFG00000006441	RYBP
ENSCAFG00000010040	PPRC1
ENSCAFG00000013745	BLOC1S6
ENSCAFG00000024931	OR6Y1
ENSCAFG00000031690	C20H3ORF22
ENSCAFG00000007050	RARG
ENSCAFG00000017643	ERN2
ENSCAFG00000007860	CSRNP2
ENSCAFG00000004176	PANX1
ENSCAFG00000006682	N/A
ENSCAFG00000030853	N/A
ENSCAFG00000007972	N/A
ENSCAFG00000003250	C11H9ORF43
ENSCAFG00000024399	N/A
ENSCAFG00000012784	BRMS1
ENSCAFG00000031399	N/A
ENSCAFG00000018623	EVI2B
ENSCAFG00000004201	SLC1A5
ENSCAFG00000023462	N/A
ENSCAFG00000029838	N/A
ENSCAFG00000009696	WFDC2
ENSCAFG00000008236	N/A
ENSCAFG00000011909	CAMK1G
ENSCAFG00000008079	N/A
ENSCAFG00000018626	C9
ENSCAFG00000029432	N/A
ENSCAFG00000000230	MYB
ENSCAFG00000007598	GGT7
ENSCAFG00000007121	FEZF2
ENSCAFG00000029280	N/A
ENSCAFG00000003812	TRBV13
ENSCAFG00000031092	N/A
ENSCAFG00000001072	C6ORF58
ENSCAFG00000029992	N/A
ENSCAFG00000018190	GAS2L2
ENSCAFG00000016138	FBLIM1
ENSCAFG00000006876	C20H3ORF49
ENSCAFG00000030699	ZNF593
ENSCAFG00000019533	PTGDS
ENSCAFG00000012376	VASH2
ENSCAFG00000032427	N/A
ENSCAFG00000009423	C29H8ORF37
ENSCAFG00000002164	PDCL2
ENSCAFG00000015042	N/A
ENSCAFG00000006996	CCDC92
ENSCAFG00000010244	STPG2
ENSCAFG00000003568	CPT1C
ENSCAFG00000019755	N/A
ENSCAFG00000004575	ZNF296
ENSCAFG00000006423	ODF3
ENSCAFG00000014713	REX1BD
ENSCAFG00000007671	GSS
ENSCAFG00000012438	METTL5
ENSCAFG00000007868	LACTB2
ENSCAFG00000018522	RAB11FIP4
ENSCAFG00000001915	C11H9ORF24
ENSCAFG00000031902	IMP4
ENSCAFG00000011736	DISC1
ENSCAFG00000010516	SLK
ENSCAFG00000023693	ADGB
ENSCAFG00000020071	ADAT1
ENSCAFG00000023053	CYP4F22
ENSCAFG00000010446	ACADS
ENSCAFG00000013756	CLEC14A
ENSCAFG00000013776	DDX50
ENSCAFG00000031800	BBS10
ENSCAFG00000032456	N/A
ENSCAFG00000018906	MYSM1
ENSCAFG00000011927	RHCG
ENSCAFG00000005630	P2RY2
ENSCAFG00000008034	SLF1
ENSCAFG00000000211	N/A
ENSCAFG00000013050	PIGX
ENSCAFG00000007479	N/A
ENSCAFG00000020107	FA2H
ENSCAFG00000015230	TRPM7
ENSCAFG00000012999	PPIP5K1
ENSCAFG00000013763	LTF
ENSCAFG00000028482	N/A
ENSCAFG00000009498	ADA
ENSCAFG00000012068	AGT
ENSCAFG00000017058	RARS
ENSCAFG00000019454	N/A
ENSCAFG00000014872	FUT11
ENSCAFG00000016925	FOXO4
ENSCAFG00000010181	NUPR2
ENSCAFG00000010218	KIF18A
ENSCAFG00000000344	RUFY1
ENSCAFG00000002169	NFIL3
ENSCAFG00000019045	SSBP3
ENSCAFG00000020382	TRADD
ENSCAFG00000016546	PCGF2
ENSCAFG00000030282	N/A
ENSCAFG00000017815	ZNF699
ENSCAFG00000023236	ACSM4
ENSCAFG00000000176	N/A
ENSCAFG00000023580	N/A
ENSCAFG00000018517	COPRS
ENSCAFG00000008492	RAD9B
ENSCAFG00000015316	GPR161
ENSCAFG00000007345	ANKRD33
ENSCAFG00000019555	DNASE1L1
ENSCAFG00000029781	ABHD16B
ENSCAFG00000031571	PRAP1
ENSCAFG00000020326	DUS2
ENSCAFG00000019455	REXO1
ENSCAFG00000023309	TWF2
ENSCAFG00000028489	N/A
ENSCAFG00000032264	N/A
ENSCAFG00000032426	PTPMT1
ENSCAFG00000006406	AMDHD1
ENSCAFG00000028701	N/A
ENSCAFG00000001390	RMI1
ENSCAFG00000031203	ZCCHC10
ENSCAFG00000009478	COL4A3BP
ENSCAFG00000031435	N/A
ENSCAFG00000008577	MCPH1
ENSCAFG00000008738	TM9SF3
ENSCAFG00000012730	IQCG
ENSCAFG00000000611	MEGF10
ENSCAFG00000016900	CNTROB
ENSCAFG00000004929	TMEM40
ENSCAFG00000012510	PEX19
ENSCAFG00000015655	NRIP2
ENSCAFG00000018306	STXBP2
ENSCAFG00000006246	GFRA4
ENSCAFG00000000070	PHLPP1
ENSCAFG00000023293	N/A
ENSCAFG00000012418	SSB
ENSCAFG00000023832	N/A
ENSCAFG00000015015	N/A
ENSCAFG00000011209	REM2
ENSCAFG00000008902	PTX3
ENSCAFG00000013828	ADORA2A
ENSCAFG00000006980	DEFB129
ENSCAFG00000011858	TBCEL
ENSCAFG00000005429	N/A
ENSCAFG00000013115	MELTF
ENSCAFG00000016896	TGFB1I1
ENSCAFG00000010929	PLCXD1
ENSCAFG00000019532	N/A
ENSCAFG00000032401	N/A
ENSCAFG00000002581	CAVIN4
ENSCAFG00000032544	N/A
ENSCAFG00000009226	N/A
ENSCAFG00000017304	SNAPC5
ENSCAFG00000010069	IQCF5
ENSCAFG00000025209	N/A
ENSCAFG00000029948	IDNK
ENSCAFG00000016008	RPL9
ENSCAFG00000030199	N/A
ENSCAFG00000031314	CAPNS1
ENSCAFG00000007219	ASXL1
ENSCAFG00000014677	ACTRT3
ENSCAFG00000011203	CYP2U1
ENSCAFG00000007397	TEX37
ENSCAFG00000019507	AJAP1
ENSCAFG00000018405	FST
ENSCAFG00000001335	TULP1
ENSCAFG00000000812	DLA-DQA1
ENSCAFG00000010868	GPAM
ENSCAFG00000018373	N/A
ENSCAFG00000007052	MALL
ENSCAFG00000029104	SMIM30
ENSCAFG00000015760	C6H7ORF26
ENSCAFG00000032121	RBM38
ENSCAFG00000009821	PDZRN4
ENSCAFG00000030355	N/A
ENSCAFG00000016881	ITGAM
ENSCAFG00000029961	APCDD1L
ENSCAFG00000001553	TXN2
ENSCAFG00000009530	N/A
ENSCAFG00000017587	PRR11
ENSCAFG00000003654	OR6V1
ENSCAFG00000008572	N/A
ENSCAFG00000030238	C6H16ORF82
ENSCAFG00000017400	CCDC151
ENSCAFG00000018564	GRIA3
ENSCAFG00000005064	N/A
ENSCAFG00000003801	SCLT1
ENSCAFG00000016185	ENAH
ENSCAFG00000013961	TP63
ENSCAFG00000009658	TFAP2A
ENSCAFG00000028797	N/A
ENSCAFG00000001899	COMMD8
ENSCAFG00000003856	TAS2R38
ENSCAFG00000006262	DNAJC13
ENSCAFG00000019639	VBP1
ENSCAFG00000024146	N/A
ENSCAFG00000018475	TEFM
ENSCAFG00000007135	N/A
ENSCAFG00000028595	N/A
ENSCAFG00000004966	MYD88
ENSCAFG00000032348	N/A
ENSCAFG00000017708	N/A
ENSCAFG00000018299	PCYOX1L
ENSCAFG00000029756	N/A
ENSCAFG00000024130	N/A
ENSCAFG00000008340	RACGAP1
ENSCAFG00000006571	TEX26
ENSCAFG00000013283	CHRNA1
ENSCAFG00000029191	STMN1
ENSCAFG00000015762	AP1M1
ENSCAFG00000030296	N/A
ENSCAFG00000001698	PLAA
ENSCAFG00000015281	KCNA5
ENSCAFG00000000821	UTP23
ENSCAFG00000020120	TOR2A
ENSCAFG00000003702	MGST2
ENSCAFG00000001636	PPP1R16A
ENSCAFG00000032418	N/A
ENSCAFG00000030135	N/A
ENSCAFG00000000713	N/A
ENSCAFG00000024151	INSRR
ENSCAFG00000009981	ZBTB44
ENSCAFG00000015676	ANKRD61
ENSCAFG00000017952	ACSM3
ENSCAFG00000003878	TULP2
ENSCAFG00000011669	SRSF4
ENSCAFG00000014254	NYX
ENSCAFG00000015225	N/A
ENSCAFG00000012019	EIF4H
ENSCAFG00000017787	N/A
ENSCAFG00000001577	CEP78
ENSCAFG00000010672	HYAL3
ENSCAFG00000032744	GSG1L
ENSCAFG00000017079	CSNK1G1
ENSCAFG00000003564	N/A
ENSCAFG00000017077	TTLL5
ENSCAFG00000031685	N/A
ENSCAFG00000010319	PAPD7
ENSCAFG00000009075	CCDC9B
ENSCAFG00000001918	GTPBP2
ENSCAFG00000032410	TMEM225B
ENSCAFG00000009081	EPHA6
ENSCAFG00000007502	HHEX
ENSCAFG00000009331	DPY19L4
ENSCAFG00000028716	N/A
ENSCAFG00000031790	N/A
ENSCAFG00000032183	SGPP1
ENSCAFG00000008822	CLDN8
ENSCAFG00000018782	PRLR
ENSCAFG00000013625	KNG1
ENSCAFG00000017512	NOX5
ENSCAFG00000024412	N/A
ENSCAFG00000004744	BEST4
ENSCAFG00000013586	N/A
ENSCAFG00000013024	WDR53
ENSCAFG00000000112	N/A
ENSCAFG00000028546	N/A
ENSCAFG00000012641	PSTK
ENSCAFG00000000563	SNX31
ENSCAFG00000031597	N/A
ENSCAFG00000000271	N/A
ENSCAFG00000006075	N/A
ENSCAFG00000017191	TMED8
ENSCAFG00000013924	PLCD3
ENSCAFG00000005857	GGACT
ENSCAFG00000001018	CCDC134
ENSCAFG00000010299	GUCA1C
ENSCAFG00000030060	MFAP3
ENSCAFG00000007391	CENPJ
ENSCAFG00000030881	N/A
ENSCAFG00000014211	SLC12A1
ENSCAFG00000015337	PLVAP
ENSCAFG00000010649	IPO9
ENSCAFG00000009827	TBC1D7
ENSCAFG00000013047	TRIM50
ENSCAFG00000009886	GDAP2
ENSCAFG00000004177	N/A
ENSCAFG00000032509	N/A
ENSCAFG00000007272	IL36RN
ENSCAFG00000001601	PLIN2
ENSCAFG00000028667	CBLN3
ENSCAFG00000028723	N/A
ENSCAFG00000015290	SFT2D2
ENSCAFG00000015953	KRT35
ENSCAFG00000015556	L3HYPDH
ENSCAFG00000014822	SECISBP2L
ENSCAFG00000017041	SNX1
ENSCAFG00000017266	C1ORF43
ENSCAFG00000007298	TCP11L1
ENSCAFG00000013426	KCNK7
ENSCAFG00000017705	ARMCX2
ENSCAFG00000000421	N/A
ENSCAFG00000004646	UROD
ENSCAFG00000005263	EMSY
ENSCAFG00000012490	LYSMD1
ENSCAFG00000007733	N/A
ENSCAFG00000016175	TLR10
ENSCAFG00000032038	FUT2
ENSCAFG00000000589	NOX3
ENSCAFG00000008230	LIMA1
ENSCAFG00000009996	WARS2
ENSCAFG00000010940	MCTP2
ENSCAFG00000011030	GOLGA5
ENSCAFG00000007093	FAM187B
ENSCAFG00000007330	REEP5
ENSCAFG00000002032	KCNV2
ENSCAFG00000014424	N/A
ENSCAFG00000007806	CADM2
ENSCAFG00000029373	N/A
ENSCAFG00000001426	COPG2
ENSCAFG00000018212	RTL4
ENSCAFG00000012580	N/A
ENSCAFG00000024274	N/A
ENSCAFG00000031107	N/A
ENSCAFG00000028718	SPATA3
ENSCAFG00000001229	C12H6ORF106
ENSCAFG00000005646	N/A
ENSCAFG00000000816	EIF3H
ENSCAFG00000008085	ERGIC3
ENSCAFG00000004100	EPC1
ENSCAFG00000003528	TCAF1
ENSCAFG00000008186	N/A
ENSCAFG00000000480	NIPAL2
ENSCAFG00000015253	CCDC198
ENSCAFG00000003000	PTGR1
ENSCAFG00000030287	N/A
ENSCAFG00000014558	ANKRD45
ENSCAFG00000030626	N/A
ENSCAFG00000000411	MRPS18B
ENSCAFG00000023370	OR11H6
ENSCAFG00000024337	N/A
ENSCAFG00000009675	LRRN2
ENSCAFG00000000817	IL3
ENSCAFG00000009978	ETS2
ENSCAFG00000003802	N/A
ENSCAFG00000010362	N/A
ENSCAFG00000016630	PRR14
ENSCAFG00000029054	N/A
ENSCAFG00000012540	VPS72
ENSCAFG00000031683	N/A
ENSCAFG00000024694	N/A
ENSCAFG00000016463	MAD1L1
ENSCAFG00000029476	N/A
ENSCAFG00000028968	SLC25A32
ENSCAFG00000006990	DEFB122
ENSCAFG00000008980	HERPUD1
ENSCAFG00000028779	MRPS6
ENSCAFG00000005175	SCEL
ENSCAFG00000017519	TNMD
ENSCAFG00000000149	STARD6
ENSCAFG00000002630	ATP6V1E2
ENSCAFG00000016141	CASC3
ENSCAFG00000001459	CEP41
ENSCAFG00000003950	N/A
ENSCAFG00000031407	N/A
ENSCAFG00000019786	PROK1
ENSCAFG00000030884	APOPT1
ENSCAFG00000032149	N/A
ENSCAFG00000018824	DHRS13
ENSCAFG00000014017	BATF2
ENSCAFG00000014695	N/A
ENSCAFG00000009493	NEMP2
ENSCAFG00000001489	ZFAND3
ENSCAFG00000010920	KMT5B
ENSCAFG00000010188	LGR4
ENSCAFG00000012727	MRGBP
ENSCAFG00000016556	AQP9
ENSCAFG00000016941	DAP3
ENSCAFG00000018155	HEATR6
ENSCAFG00000031750	N/A
ENSCAFG00000017798	MORF4L2
ENSCAFG00000003908	IZUMO1
ENSCAFG00000012972	ART4
ENSCAFG00000030394	N/A
ENSCAFG00000001006	CLVS2
ENSCAFG00000023653	N/A
ENSCAFG00000014406	GPR82
ENSCAFG00000012427	GABPB2
ENSCAFG00000012854	RERG
ENSCAFG00000004870	PCDH17
ENSCAFG00000031986	N/A
ENSCAFG00000008624	STBD1
ENSCAFG00000024373	RPP38
ENSCAFG00000032010	HAVCR2
ENSCAFG00000029145	PROKR1
ENSCAFG00000032737	N/A
ENSCAFG00000031231	N/A
ENSCAFG00000016181	FNTB
ENSCAFG00000010366	ALDH5A1
ENSCAFG00000017130	NUPR1
ENSCAFG00000008698	ACOT12
ENSCAFG00000007765	TTC29
ENSCAFG00000012404	CCDC84
ENSCAFG00000018871	CYP2J2
ENSCAFG00000007325	PRRG4
ENSCAFG00000014370	N/A
ENSCAFG00000009119	ABRAXAS1
ENSCAFG00000016834	NUMB
ENSCAFG00000001300	SLC35B4
ENSCAFG00000012323	N/A
ENSCAFG00000009799	NCAPD3
ENSCAFG00000019956	WFDC1
ENSCAFG00000029239	N/A
ENSCAFG00000001070	WASHC5
ENSCAFG00000004761	LYPD3
ENSCAFG00000002084	N/A
ENSCAFG00000001207	N/A
ENSCAFG00000004160	TNIP3
ENSCAFG00000002939	SLC4A4
ENSCAFG00000023807	N/A
ENSCAFG00000029074	OR4X2
ENSCAFG00000032441	N/A
ENSCAFG00000029480	GEMIN6
ENSCAFG00000030964	N/A
ENSCAFG00000009044	DHX35
ENSCAFG00000004749	UCMA
ENSCAFG00000003718	SLC6A16
ENSCAFG00000019089	N/A
ENSCAFG00000017459	N/A
ENSCAFG00000014592	NBR1
ENSCAFG00000004819	KLF17
ENSCAFG00000016775	N/A
ENSCAFG00000003315	GMCL1
ENSCAFG00000000212	SLC2A12
ENSCAFG00000029837	TRBV3-1
ENSCAFG00000008612	PDGFC
ENSCAFG00000000662	N/A
ENSCAFG00000005993	SHLD1
ENSCAFG00000012741	PSMC5
ENSCAFG00000009147	ARHGAP1
ENSCAFG00000008348	TM4SF4
ENSCAFG00000002506	FERD3L
ENSCAFG00000015052	TBPL2
ENSCAFG00000009164	N/A
ENSCAFG00000006414	TMEM108
ENSCAFG00000024445	N/A
ENSCAFG00000003346	IZUMO2
ENSCAFG00000013343	ELL3
ENSCAFG00000012347	FAM71A
ENSCAFG00000006112	OR51F1
ENSCAFG00000029092	N/A
ENSCAFG00000004413	ARL5B
ENSCAFG00000010370	MS4A7
ENSCAFG00000030794	N/A
ENSCAFG00000024004	OR51M1
ENSCAFG00000023232	N/A
ENSCAFG00000002956	N/A
ENSCAFG00000025203	ZFP42
ENSCAFG00000005176	SEC14L1
ENSCAFG00000031816	N/A
ENSCAFG00000006372	TMCO3
ENSCAFG00000018817	AFG3L2
ENSCAFG00000000184	MOXD1
ENSCAFG00000028965	N/A
ENSCAFG00000003864	CLEC5A
ENSCAFG00000011896	DCAF11
ENSCAFG00000008587	SPATS2
ENSCAFG00000002562	COL19A1
ENSCAFG00000005749	HBEGF
ENSCAFG00000006804	PRICKLE2
ENSCAFG00000029546	N/A
ENSCAFG00000029612	MSS51
ENSCAFG00000002092	ADGRF2
ENSCAFG00000018584	FBXO4
ENSCAFG00000001623	SLC24A2
ENSCAFG00000029714	TRBV16
ENSCAFG00000012690	N/A
ENSCAFG00000032052	FAM216A
ENSCAFG00000029446	N/A
ENSCAFG00000030766	MSMP
ENSCAFG00000018725	SKP2
ENSCAFG00000003778	AFG1L
ENSCAFG00000012802	CD3E
ENSCAFG00000029349	MBOAT4
ENSCAFG00000013652	TRIM69
ENSCAFG00000004758	N/A
ENSCAFG00000006108	BAG4
ENSCAFG00000001007	FBXO32
ENSCAFG00000003096	PM20D2
ENSCAFG00000030143	N/A
ENSCAFG00000017712	IGSF6
ENSCAFG00000000170	MC2R
ENSCAFG00000003342	NAPSA
ENSCAFG00000013506	NFE2L2
ENSCAFG00000014116	ATP6AP2
ENSCAFG00000006072	RAB20
ENSCAFG00000010663	N/A
ENSCAFG00000011657	EAF2
ENSCAFG00000024173	MYO1H
ENSCAFG00000012751	AUNIP
ENSCAFG00000000512	SRFBP1
ENSCAFG00000018264	AGTR2
ENSCAFG00000023919	SLC8A3
ENSCAFG00000002940	FANCL
ENSCAFG00000017573	HDHD2
ENSCAFG00000031450	OR10J1
ENSCAFG00000015521	ZWINT
ENSCAFG00000007055	CHCHD7
ENSCAFG00000004545	TRDMT1
ENSCAFG00000000280	CDK4
ENSCAFG00000015339	FTSJ1
ENSCAFG00000016861	PNMA1
ENSCAFG00000009004	GNL3
ENSCAFG00000016544	PACRGL
ENSCAFG00000013979	N/A
ENSCAFG00000010567	BSDC1
ENSCAFG00000029137	ZNF629
ENSCAFG00000018873	N/A
ENSCAFG00000020102	ALG14
ENSCAFG00000011242	N/A
ENSCAFG00000006574	N/A
ENSCAFG00000006180	SOCS2
ENSCAFG00000012997	CFAP126
ENSCAFG00000000470	N/A
ENSCAFG00000017038	N/A
ENSCAFG00000032047	N/A
ENSCAFG00000017728	CDR2
ENSCAFG00000011105	SNAP23
ENSCAFG00000009822	HTATIP2
ENSCAFG00000032113	N/A
ENSCAFG00000019245	BCAP31
ENSCAFG00000001916	PIP5K1B
ENSCAFG00000004058	CABP5
ENSCAFG00000002592	SCMH1
ENSCAFG00000019035	MRPL37
ENSCAFG00000002881	CSN2
ENSCAFG00000009568	CLIC6
ENSCAFG00000011098	TRDC
ENSCAFG00000024739	TRIM24
ENSCAFG00000014842	MYOZ1
ENSCAFG00000016189	ZNF488
ENSCAFG00000030436	N/A
ENSCAFG00000023234	DCDC2B
ENSCAFG00000005031	CCNT2
ENSCAFG00000011474	FCMR
ENSCAFG00000011373	SUSD4
ENSCAFG00000019062	DYM
ENSCAFG00000002514	TMEM269
ENSCAFG00000031555	N/A
ENSCAFG00000001194	MLN
ENSCAFG00000002090	SRD5A3
ENSCAFG00000002412	N/A
ENSCAFG00000018670	PGM1
ENSCAFG00000030755	COR11G7
ENSCAFG00000005128	ENTPD3
ENSCAFG00000002932	N/A
ENSCAFG00000011661	C20H3ORF62
ENSCAFG00000032730	N/A
ENSCAFG00000006109	SLC25A2
ENSCAFG00000025527	OR5P2
ENSCAFG00000014674	AP4M1
ENSCAFG00000031192	EFNB3
ENSCAFG00000030196	DRAM2
ENSCAFG00000009264	BCL2L15
ENSCAFG00000010761	TPST1
ENSCAFG00000006047	LETM2
ENSCAFG00000020077	CFDP1
ENSCAFG00000016176	N/A
ENSCAFG00000011023	C27H12ORF71
ENSCAFG00000030583	N/A
ENSCAFG00000032472	MESP2
ENSCAFG00000013602	PBLD
ENSCAFG00000028934	N/A
ENSCAFG00000019999	GAN
ENSCAFG00000023142	FAM196B
ENSCAFG00000024895	N/A
ENSCAFG00000019574	ACOT7
ENSCAFG00000017756	UQCRC2
ENSCAFG00000016636	N/A
ENSCAFG00000017064	CHAD
ENSCAFG00000006940	N/A
ENSCAFG00000015168	USP50
ENSCAFG00000010271	CARS
ENSCAFG00000018374	N/A
ENSCAFG00000008363	P2RX4
ENSCAFG00000014091	RBP5
ENSCAFG00000018469	FLCN
ENSCAFG00000005892	ANHX
ENSCAFG00000029018	LYPD4
ENSCAFG00000011177	SLC7A7
ENSCAFG00000029944	ZNF45
ENSCAFG00000007734	OR6Q1
ENSCAFG00000006157	MAVS
ENSCAFG00000018512	N/A
ENSCAFG00000009723	WFDC11
ENSCAFG00000028758	MTHFD2L
ENSCAFG00000007632	OR5A1
ENSCAFG00000019274	CLUAP1
ENSCAFG00000011466	IL24
ENSCAFG00000023831	GPRIN1
ENSCAFG00000004452	NUDT15
ENSCAFG00000004398	QPCTL
ENSCAFG00000030822	N/A
ENSCAFG00000005521	PLEKHG2
ENSCAFG00000011843	C4H1ORF131
ENSCAFG00000016508	KLF8
ENSCAFG00000017518	N/A
ENSCAFG00000023220	N/A
ENSCAFG00000013927	N/A
ENSCAFG00000000986	TBC1D31
ENSCAFG00000002033	CALCR
ENSCAFG00000012993	RNF185
ENSCAFG00000025199	COR10A3
ENSCAFG00000023384	CCDC38
ENSCAFG00000002617	GRIN3A
ENSCAFG00000018677	N/A
ENSCAFG00000030433	N/A
ENSCAFG00000009702	N/A
ENSCAFG00000009351	N/A
ENSCAFG00000002919	EFEMP1
ENSCAFG00000016756	IGBP1
ENSCAFG00000023077	DEFB113
ENSCAFG00000030745	SRSF12
ENSCAFG00000004751	ZNF575
ENSCAFG00000003507	MRPL32
ENSCAFG00000015814	N/A
ENSCAFG00000005305	N/A
ENSCAFG00000030580	N/A
ENSCAFG00000002646	N/A
ENSCAFG00000009997	ANKRD33B
ENSCAFG00000024964	DEFB4A
ENSCAFG00000029405	N/A
ENSCAFG00000011878	BZW1
ENSCAFG00000018929	DAB1
ENSCAFG00000010156	SUMF2
ENSCAFG00000029080	HRCT1
ENSCAFG00000005390	DYNC1LI1
ENSCAFG00000012631	N/A
ENSCAFG00000018927	SLC9A6
ENSCAFG00000012674	ACADSB
ENSCAFG00000016882	SSR2
ENSCAFG00000001404	C1H9ORF64
ENSCAFG00000002346	MFSD14B
ENSCAFG00000031848	N/A
ENSCAFG00000006836	RSPO4
ENSCAFG00000014576	CNPY4
ENSCAFG00000013370	SERINC4
ENSCAFG00000002460	TRMO
ENSCAFG00000012894	N/A
ENSCAFG00000032631	N/A
ENSCAFG00000008944	SFXN5
ENSCAFG00000013064	N/A
ENSCAFG00000008824	NR1H3
ENSCAFG00000029155	N/A
ENSCAFG00000029750	N/A
ENSCAFG00000000131	GLS2
ENSCAFG00000012340	ABCF3
ENSCAFG00000011086	SLC16A6
ENSCAFG00000010580	N/A
ENSCAFG00000005396	CMTM6
ENSCAFG00000023013	N/A
ENSCAFG00000000863	KIF25
ENSCAFG00000011087	DKK2
ENSCAFG00000032253	N/A
ENSCAFG00000012591	NDUFA10
ENSCAFG00000012296	N/A
ENSCAFG00000000169	MRO
ENSCAFG00000005080	GORASP1
ENSCAFG00000030758	N/A
ENSCAFG00000007801	ELMOD3
ENSCAFG00000010066	IQCF1
ENSCAFG00000019479	N/A
ENSCAFG00000015170	ZNF81
ENSCAFG00000009556	N/A
ENSCAFG00000018602	SH2D3A
ENSCAFG00000011631	NGDN
ENSCAFG00000013503	DGKG
ENSCAFG00000007685	RNF181
ENSCAFG00000032702	CMTM1
ENSCAFG00000016781	HAPLN2
ENSCAFG00000009258	CYTIP
ENSCAFG00000003945	DENND2A
ENSCAFG00000017127	SGF29
ENSCAFG00000017333	LAT
ENSCAFG00000016027	ZBTB25
ENSCAFG00000012526	MMP26
ENSCAFG00000017426	VEZF1
ENSCAFG00000010695	LSMEM2
ENSCAFG00000011568	PARD6B
ENSCAFG00000011184	SIAE
ENSCAFG00000003167	BMPER
ENSCAFG00000012912	DHX32
ENSCAFG00000020224	PSMB7
ENSCAFG00000013572	N/A
ENSCAFG00000011454	SLC7A8
ENSCAFG00000019530	PAXX
ENSCAFG00000012071	N/A
ENSCAFG00000018225	N/A
ENSCAFG00000028613	N/A
ENSCAFG00000000989	SERINC1
ENSCAFG00000006472	N/A
ENSCAFG00000001843	SPINK4
ENSCAFG00000009654	RBL2
ENSCAFG00000016396	PPP1R1B
ENSCAFG00000029571	N/A
ENSCAFG00000023615	MMP12
ENSCAFG00000023015	SERPINB12
ENSCAFG00000018881	N/A
ENSCAFG00000008589	ART3
ENSCAFG00000032393	BEAN1
ENSCAFG00000005444	CHRNA6
ENSCAFG00000014416	DUSP19
ENSCAFG00000014112	KIF15
ENSCAFG00000009142	LPIN3
ENSCAFG00000018715	PIGS
ENSCAFG00000011943	TRAF3IP3
ENSCAFG00000007673	SULF1
ENSCAFG00000014132	KIAA1143
ENSCAFG00000000716	TMEM74
ENSCAFG00000015968	BCL6B
ENSCAFG00000019152	GLYR1
ENSCAFG00000014199	MOSPD3
ENSCAFG00000014893	GJC3
ENSCAFG00000018846	SPIRE1
ENSCAFG00000015075	MMP20
ENSCAFG00000016007	KRT10
ENSCAFG00000014536	SERPINI2
ENSCAFG00000000663	DCAF13
ENSCAFG00000031582	EHF
ENSCAFG00000018876	ZC3H7A
ENSCAFG00000005037	KLF5
ENSCAFG00000008906	CNGB3
ENSCAFG00000017256	N/A
ENSCAFG00000017480	AQP8
ENSCAFG00000032421	N/A
ENSCAFG00000004174	SPAG6
ENSCAFG00000015964	N/A
ENSCAFG00000017074	DAND5
ENSCAFG00000031908	N/A
ENSCAFG00000031535	N/A
ENSCAFG00000003458	MMS22L
ENSCAFG00000015700	STX18
ENSCAFG00000007781	POU1F1
ENSCAFG00000016002	N/A
ENSCAFG00000006248	CHL1
ENSCAFG00000024720	N/A
ENSCAFG00000004169	CYP4A11
ENSCAFG00000024055	N/A
ENSCAFG00000018209	EPN2
ENSCAFG00000016976	PAGR1
ENSCAFG00000000914	SHROOM1
ENSCAFG00000020251	NOB1
ENSCAFG00000024672	TMEM211
ENSCAFG00000005450	KAT14
ENSCAFG00000018008	GAREM1
ENSCAFG00000017836	PIGW
ENSCAFG00000030284	N/A
ENSCAFG00000025274	N/A
ENSCAFG00000001146	PKD2L2
ENSCAFG00000001304	ZNF76
ENSCAFG00000029635	N/A
ENSCAFG00000023629	BSCL2
ENSCAFG00000005865	TMTC4
ENSCAFG00000007367	PXK
ENSCAFG00000024039	N/A
ENSCAFG00000025298	N/A
ENSCAFG00000004543	N/A
ENSCAFG00000030792	CA13
ENSCAFG00000018887	N/A
ENSCAFG00000018563	N/A
ENSCAFG00000019778	KCNA10
ENSCAFG00000030109	TMEM233
ENSCAFG00000010977	TIMMDC1
ENSCAFG00000030107	ATP6V1FNB
ENSCAFG00000017152	LRRC74A
ENSCAFG00000020320	ESRP2
ENSCAFG00000010883	FMO5
ENSCAFG00000007148	FBXO3
ENSCAFG00000002801	NPY
ENSCAFG00000004294	POMGNT1
ENSCAFG00000029762	N/A
ENSCAFG00000003339	PPP1R3A
ENSCAFG00000001591	TREM1
ENSCAFG00000030854	N/A
ENSCAFG00000005583	GRM7
ENSCAFG00000015298	CD38
ENSCAFG00000012678	N/A
ENSCAFG00000029727	N/A
ENSCAFG00000012660	DCAF17
ENSCAFG00000031994	LY6G6D
ENSCAFG00000031120	ERMN
ENSCAFG00000006478	N/A
ENSCAFG00000017568	NOX1
ENSCAFG00000002322	TINAG
ENSCAFG00000000484	STK3
ENSCAFG00000004383	RSPH6A
ENSCAFG00000008688	GPR149
ENSCAFG00000003964	N/A
ENSCAFG00000013822	TDRD5
ENSCAFG00000010253	CIP2A
ENSCAFG00000011139	ARSD
ENSCAFG00000030335	SERPINB9
ENSCAFG00000006407	DDRGK1
ENSCAFG00000016914	N/A
ENSCAFG00000028860	N/A
ENSCAFG00000029965	FAM229B
ENSCAFG00000031539	N/A
ENSCAFG00000029024	N/A
ENSCAFG00000012702	SLC30A2
ENSCAFG00000007476	HCFC2
ENSCAFG00000016309	DOK3
ENSCAFG00000006763	N/A
ENSCAFG00000003009	SNX14
ENSCAFG00000001215	GFRA3
ENSCAFG00000017021	PFAS
ENSCAFG00000000340	N/A
ENSCAFG00000023536	N/A
ENSCAFG00000005856	PLCB1
ENSCAFG00000006125	MRPL3
ENSCAFG00000011803	CCDC172
ENSCAFG00000002818	ELP1
ENSCAFG00000003080	ORC3
ENSCAFG00000025009	NKAPL
ENSCAFG00000003685	CREM
ENSCAFG00000028473	N/A
ENSCAFG00000011959	NDUFAF3
ENSCAFG00000031726	N/A
ENSCAFG00000023783	N/A
ENSCAFG00000004591	N/A
ENSCAFG00000013594	ZNF280B
ENSCAFG00000009188	N/A
ENSCAFG00000015164	N/A
ENSCAFG00000008829	KRTAP13-3
ENSCAFG00000001988	DMRT2
ENSCAFG00000024378	N/A
ENSCAFG00000010578	TMEM115
ENSCAFG00000008435	AAR2
ENSCAFG00000031682	N/A
ENSCAFG00000007948	FDFT1
ENSCAFG00000008004	SBSPON
ENSCAFG00000032625	N/A
ENSCAFG00000005697	CHMP6
ENSCAFG00000024447	OASL
ENSCAFG00000015935	PYGO1
ENSCAFG00000000481	CAPS2
ENSCAFG00000028770	N/A
ENSCAFG00000005116	RNF32
ENSCAFG00000009386	N/A
ENSCAFG00000029358	FAAP24
ENSCAFG00000011968	N/A
ENSCAFG00000029131	HAPLN1
ENSCAFG00000010353	MRGPRG
ENSCAFG00000001305	FBP1
ENSCAFG00000007456	GLT8D2
ENSCAFG00000013999	NKAPD1
ENSCAFG00000020147	MTF2
ENSCAFG00000006504	UPF3A
ENSCAFG00000005002	TIMP4
ENSCAFG00000029726	ARMH2
ENSCAFG00000013033	SF3B2
ENSCAFG00000010133	C34H5ORF49
ENSCAFG00000029041	N/A
ENSCAFG00000020067	COQ4
ENSCAFG00000007417	MAN2A1
ENSCAFG00000009345	ZFYVE19
ENSCAFG00000010247	PRL
ENSCAFG00000017010	NLGN3
ENSCAFG00000015270	PGLS
ENSCAFG00000030972	GYPC
ENSCAFG00000031891	N/A
ENSCAFG00000004425	PPM1N
ENSCAFG00000006629	EFCAB1
ENSCAFG00000006353	METAP2
ENSCAFG00000014449	PPP1R35
ENSCAFG00000009308	N/A
ENSCAFG00000030780	N/A
ENSCAFG00000004861	AAMDC
ENSCAFG00000000250	ARHGEF25
ENSCAFG00000000130	SPRYD4
ENSCAFG00000029440	ZNF688
ENSCAFG00000005421	RNASE10
ENSCAFG00000029267	CDC42EP5
ENSCAFG00000016304	DDX41
ENSCAFG00000008748	MANBAL
ENSCAFG00000018577	XIAP
ENSCAFG00000023573	OR8D1
ENSCAFG00000009286	SLC38A1
ENSCAFG00000006948	ALOX5
ENSCAFG00000004264	ENKUR
ENSCAFG00000007501	DBR1
ENSCAFG00000013431	WDR76
ENSCAFG00000000447	N/A
ENSCAFG00000006438	MRPS26
ENSCAFG00000028641	N/A
ENSCAFG00000013069	BACE1
ENSCAFG00000011811	SAG
ENSCAFG00000032514	N/A
ENSCAFG00000003600	BVES
ENSCAFG00000011820	PRPF3
ENSCAFG00000006829	TMEM74B
ENSCAFG00000008898	PRKG2
ENSCAFG00000031910	ZNF239
ENSCAFG00000011353	DENND1B
ENSCAFG00000006033	ZNF605
ENSCAFG00000030141	LONRF1
ENSCAFG00000013275	DLG1
ENSCAFG00000019642	TMLHE
ENSCAFG00000024743	N/A
ENSCAFG00000030050	CCSAP
ENSCAFG00000030963	N/A
ENSCAFG00000013158	N/A
ENSCAFG00000013604	MAGEB10
ENSCAFG00000004986	GDPD4
ENSCAFG00000004361	IRF2BP1
ENSCAFG00000006675	TMC2
ENSCAFG00000013518	TRMT1L
ENSCAFG00000020307	ZFP90
ENSCAFG00000006931	AACS
ENSCAFG00000017383	APOOL
ENSCAFG00000002089	CD2AP
ENSCAFG00000003799	C19H4ORF33
ENSCAFG00000013856	ACADL
ENSCAFG00000018759	ZNF280C
ENSCAFG00000032311	N/A
ENSCAFG00000009322	DNAJC17
ENSCAFG00000008159	PLSCR4
ENSCAFG00000030160	COMMD2
ENSCAFG00000013227	SHCBP1L
ENSCAFG00000000394	RPP21
ENSCAFG00000020363	ZDHHC1
ENSCAFG00000009380	OSGEPL1
ENSCAFG00000007063	PENK
ENSCAFG00000006603	SMUG1
ENSCAFG00000023569	ANKRD60
ENSCAFG00000010703	CCDC28B
ENSCAFG00000011590	RPS6KB2
ENSCAFG00000020219	N/A
ENSCAFG00000032013	DLX4
ENSCAFG00000029498	FANCF
ENSCAFG00000002785	GNRHR
ENSCAFG00000009372	DBX2
ENSCAFG00000012665	TOR1AIP1
ENSCAFG00000011152	ALKBH2
ENSCAFG00000029288	N/A
ENSCAFG00000014396	PPY
ENSCAFG00000011607	MSMO1
ENSCAFG00000005452	N/A
ENSCAFG00000013596	CD69
ENSCAFG00000004691	HID1
ENSCAFG00000010339	TCN1
ENSCAFG00000028803	ANKRD66
ENSCAFG00000010265	SLC35C2
ENSCAFG00000023043	N/A
ENSCAFG00000016837	SKAP1
ENSCAFG00000007323	SUN5
ENSCAFG00000023153	CCDC152
ENSCAFG00000002873	N/A
ENSCAFG00000030447	N/A
ENSCAFG00000017318	EBF1
ENSCAFG00000007386	COPS5
ENSCAFG00000030672	N/A
ENSCAFG00000024087	CGAS
ENSCAFG00000017557	S100A8
ENSCAFG00000002891	PNPT1
ENSCAFG00000019924	GINS2
ENSCAFG00000016877	UBQLN4
ENSCAFG00000008805	N/A
ENSCAFG00000023141	PRSS48
ENSCAFG00000002152	IL1R2
ENSCAFG00000005431	RNASE1
ENSCAFG00000011457	NTRK3
ENSCAFG00000004148	RPN1
ENSCAFG00000013291	TCEA3
ENSCAFG00000003946	N/A
ENSCAFG00000017697	N/A
ENSCAFG00000004047	N/A
ENSCAFG00000013553	CLEC12B
ENSCAFG00000013753	TTC6
ENSCAFG00000010096	HMGCS2
ENSCAFG00000011342	N/A
ENSCAFG00000018877	NPR3
ENSCAFG00000016145	KLHL5
ENSCAFG00000016892	ARMC5
ENSCAFG00000006347	NEUROD4
ENSCAFG00000016173	THRA
ENSCAFG00000002329	COA5
ENSCAFG00000012221	RECQL
ENSCAFG00000013677	POLA2
ENSCAFG00000003974	N/A
ENSCAFG00000007256	N/A
ENSCAFG00000025366	C28H10ORF62
ENSCAFG00000012813	JAML
ENSCAFG00000020318	PLA2G15
ENSCAFG00000031409	TMEM176A
ENSCAFG00000002704	CACNG6
ENSCAFG00000010221	SUFU
ENSCAFG00000002852	ETFB
ENSCAFG00000009862	ZNF37A
ENSCAFG00000012683	TSTD1
ENSCAFG00000013867	LRRC75B
ENSCAFG00000025492	N/A
ENSCAFG00000028991	N/A
ENSCAFG00000001367	CBX6
ENSCAFG00000017670	UBFD1
ENSCAFG00000029950	PKIB
ENSCAFG00000028651	N/A
ENSCAFG00000028519	N/A
ENSCAFG00000003675	PTH2
ENSCAFG00000011916	CLIP2
ENSCAFG00000020331	RANBP10
ENSCAFG00000024407	QRFP
ENSCAFG00000001856	STEAP4
ENSCAFG00000008018	N/A
ENSCAFG00000013628	TIGD3
ENSCAFG00000014888	DDI1
ENSCAFG00000014553	TPI1
ENSCAFG00000023246	PLA2G5
ENSCAFG00000030118	N/A
ENSCAFG00000011491	N/A
ENSCAFG00000030962	ZNF524
ENSCAFG00000009462	PRELP
ENSCAFG00000030818	N/A
ENSCAFG00000016776	N/A
ENSCAFG00000003471	PNISR
ENSCAFG00000029207	IQCF6
ENSCAFG00000023628	NME1
ENSCAFG00000010655	ACRV1
ENSCAFG00000011384	DDX27
ENSCAFG00000018404	NUDT14
ENSCAFG00000009519	WISP2
ENSCAFG00000000829	PSMB8
ENSCAFG00000008754	CCL17
ENSCAFG00000017275	FABP6
ENSCAFG00000013053	RPS17
ENSCAFG00000001893	C1H9ORF135
ENSCAFG00000014108	OSBPL1A
ENSCAFG00000017406	CHM
ENSCAFG00000005990	C15H12ORF50
ENSCAFG00000000658	SLC44A4
ENSCAFG00000013679	RUFY2
ENSCAFG00000018005	MAN2C1
ENSCAFG00000020040	AGL
ENSCAFG00000001098	N/A
ENSCAFG00000032554	BOLA1
ENSCAFG00000025406	ZNF684
ENSCAFG00000009486	RPGRIP1L
ENSCAFG00000005673	LGALS4
ENSCAFG00000023575	MINDY3
ENSCAFG00000017933	N/A
ENSCAFG00000012517	TMOD4
ENSCAFG00000013226	PAFAH1B2
ENSCAFG00000006181	ATL2
ENSCAFG00000002117	C10H2ORF49
ENSCAFG00000009067	ZNF638
ENSCAFG00000009745	UBE2C
ENSCAFG00000013000	CRNN
ENSCAFG00000005488	ZCWPW2
ENSCAFG00000009477	EXT2
ENSCAFG00000029724	TRAV26-2
ENSCAFG00000011554	GPR152
ENSCAFG00000008636	XRCC4
ENSCAFG00000007086	LSR
ENSCAFG00000010442	N/A
ENSCAFG00000029958	N/A
ENSCAFG00000017740	TBX4
ENSCAFG00000002998	ANKRD17
ENSCAFG00000032387	GPR25
ENSCAFG00000006119	PRKD3
ENSCAFG00000016814	PNPO
ENSCAFG00000000145	RAB27B
ENSCAFG00000028725	N/A
ENSCAFG00000004725	CDK5
ENSCAFG00000009537	SPARCL1
ENSCAFG00000019650	CAMTA1
ENSCAFG00000006743	PCMTD1
ENSCAFG00000031214	TCEAL9
ENSCAFG00000010438	IFIH1
ENSCAFG00000017813	NMUR2
ENSCAFG00000007635	CLSTN2
ENSCAFG00000008262	CERS5
ENSCAFG00000002875	N/A
ENSCAFG00000028640	N/A
ENSCAFG00000011088	TEX44
ENSCAFG00000014314	SUGP1
ENSCAFG00000029237	SYCE1L
ENSCAFG00000024322	N/A
ENSCAFG00000014008	MYEF2
ENSCAFG00000018014	MEP1B
ENSCAFG00000023111	N/A
ENSCAFG00000013447	HOXD10
ENSCAFG00000010552	TROVE2
ENSCAFG00000019606	HAGHL
ENSCAFG00000003712	N/A
ENSCAFG00000014883	HAUS3
ENSCAFG00000003757	OSTM1
ENSCAFG00000030275	ZNF140
ENSCAFG00000031944	GYPA
ENSCAFG00000011944	N/A
ENSCAFG00000003823	PRSS58
ENSCAFG00000030982	N/A
ENSCAFG00000017303	CD19
ENSCAFG00000032654	EXOSC5
ENSCAFG00000030102	TPC3
ENSCAFG00000001723	TBCC
ENSCAFG00000030033	ERP29
ENSCAFG00000001982	DMRT1
ENSCAFG00000024192	N/A
ENSCAFG00000005166	N/A
[truncated: 15,182 more rows]
